# Supplementary material for: Conservation and divergence of transcriptomic and epigenomic variation in maize hybrids
Source: Genome Biol. 2013 Jun 12;14(6):R57. doi: 10.1186/gb-2013-14-6-r57 (PMC3707063; doi:10.1186/gb-2013-14-6-r57)
Supplement: Additional file 3 — Tables S2 and 3. Table S2: List of genes showing expression variation in shoots and roots of maize hybrids. Table S3: Number of small RNA reads associated with known maize microRNAs. [file gb-2013-14-6-r57-S3.XLS]

## Sheet: Table S2
Table S2. List of genes showing expression variation in shoots and roots of maize hybrids.
	Shoot			Root
Locus	Additive	Up-regulation	Down-regulation	Additive	Up-regulation	Down-regulation
AC148152.3_FGT005		Up			Up
AC155434.2_FGT004	Add					Down
AC177908.3_FGT002	Add
AC185415.3_FGT005	Add
AC187157.4_FGT002			Down	Add
AC190628.4_FGT007				Add
AC191283.3_FGT004						Down
AC192362.3_FGT002	Add
AC192362.3_FGT003	Add			Add
AC192451.3_FGT001	Add			Add
AC193379.3_FGT001						Down
AC194970.5_FGT009				Add
AC195340.3_FGT002				Add
AC195860.3_FGT005	Add
AC196961.2_FGT003	Add				Up
AC197056.3_FGT005	Add					Down
AC197672.3_FGT002	Add					Down
AC197705.4_FGT007				Add
AC198169.4_FGT004	Add
AC198418.3_FGT005			Down
AC198518.3_FGT003	Add
AC199782.5_FGT001		Up
AC203535.4_FGT001		Up
AC203957.3_FGT004				Add
AC203972.3_FGT001	Add					Down
AC205562.3_FGT002					Up
AC205608.4_FGT004			Down
AC205982.3_FGT014	Add
AC206642.4_FGT001	Add				Up
AC206788.3_FGT008	Add
AC207628.4_FGT011	Add
AC207722.2_FGT009		Up			Up
AC207890.3_FGT002		Up				Down
AC208031.3_FGT002		Up
AC208110.2_FGT007	Add				Up
AC208327.4_FGT006	Add
AC209206.3_FGT011	Add
AC209636.2_FGT003					Up
AC209705.3_FGT004						Down
AC210009.3_FGT008	Add
AC210013.4_FGT006					Up
AC210013.4_FGT016	Add
AC210013.4_FGT018		Up
AC210204.3_FGT002	Add				Up
AC210529.3_FGT004						Down
AC210595.3_FGT004				Add
AC211390.3_FGT001						Down
AC211394.4_FGT004			Down			Down
AC212570.3_FGT006				Add
AC213463.3_FGT002			Down
AC213612.3_FGT001		Up
AC214648.3_FGT003		Up
AC216353.2_FGT005		Up
AC217358.3_FGT003			Down			Down
AC217358.3_FGT011			Down			Down
AC217556.3_FGT003						Down
AC217887.3_FGT005	Add
AC217975.3_FGT001			Down
AC218972.3_FGT004	Add
AC220972.3_FGT001	Add			Add
AC225185.3_FGT004	Add
AC226227.2_FGT005	Add
AC226230.2_FGT001	Add					Down
AC226248.1_FGT002	Add
AC230013.2_FGT007					Up
AC231180.2_FGT001		Up
AC233788.2_FGT002	Add			Add
AC233887.1_FGT006	Add
AC233893.1_FGT001	Add
AC233898.1_FGT004		Up
AC233979.1_FGT006	Add					Down
AC234158.1_FGT005						Down
AC234159.1_FGT002			Down
AC234203.1_FGT004	Add					Down
AC234522.1_FGT005			Down
AC234528.1_FGT004	Add
AY542798.1_FGT003			Down
GRMZM2G000171	Add
GRMZM2G000209	Add
GRMZM2G000219	Add			Add
GRMZM2G000581				Add
GRMZM2G000660	Add
GRMZM2G000741	Add				Up
GRMZM2G000753	Add			Add
GRMZM2G000777	Add
GRMZM2G000823		Up		Add
GRMZM2G000973			Down
GRMZM2G001247	Add
GRMZM2G001304	Add
GRMZM2G001457			Down
GRMZM2G001631	Add
GRMZM2G001652						Down
GRMZM2G001661					Up
GRMZM2G001663			Down			Down
GRMZM2G001668	Add
GRMZM2G001696			Down
GRMZM2G001724			Down	Add
GRMZM2G001764	Add
GRMZM2G001895	Add					Down
GRMZM2G002100		Up			Up
GRMZM2G002115				Add
GRMZM2G002130		Up		Add
GRMZM2G002135		Up
GRMZM2G002420	Add
GRMZM2G002616	Add				Up
GRMZM2G002807	Add
GRMZM2G002851			Down
GRMZM2G002858	Add
GRMZM2G003023	Add
GRMZM2G003096			Down
GRMZM2G003306		Up			Up
GRMZM2G003354	Add			Add
GRMZM2G003384	Add				Up
GRMZM2G003385			Down			Down
GRMZM2G003409	Add			Add
GRMZM2G003426			Down
GRMZM2G003518				Add
GRMZM2G003530			Down			Down
GRMZM2G003762			Down		Up
GRMZM2G003794			Down
GRMZM2G004083	Add
GRMZM2G004138	Add			Add
GRMZM2G004172			Down			Down
GRMZM2G004305	Add
GRMZM2G004320	Add
GRMZM2G004397			Down			Down
GRMZM2G004435			Down	Add
GRMZM2G004455			Down			Down
GRMZM2G004475	Add
GRMZM2G004523			Down
GRMZM2G004572	Add
GRMZM2G004619	Add
GRMZM2G004828		Up
GRMZM2G004847	Add
GRMZM2G004880			Down
GRMZM2G004988	Add
GRMZM2G005061	Add
GRMZM2G005082	Add
GRMZM2G005107	Add
GRMZM2G005236			Down			Down
GRMZM2G005293			Down
GRMZM2G005347			Down			Down
GRMZM2G005435	Add					Down
GRMZM2G005483	Add
GRMZM2G005622	Add
GRMZM2G005680			Down
GRMZM2G005869			Down
GRMZM2G005954	Add			Add
GRMZM2G006085	Add
GRMZM2G006178			Down			Down
GRMZM2G006219			Down
GRMZM2G006416						Down
GRMZM2G006429				Add
GRMZM2G006477			Down			Down
GRMZM2G006673	Add			Add
GRMZM2G006716	Add				Up
GRMZM2G006791			Down
GRMZM2G007060						Down
GRMZM2G007063	Add
GRMZM2G007103						Down
GRMZM2G007146			Down
GRMZM2G007195		Up			Up
GRMZM2G007229						Down
GRMZM2G007260					Up
GRMZM2G007381		Up				Down
GRMZM2G007384				Add
GRMZM2G007399						Down
GRMZM2G007514				Add
GRMZM2G007675						Down
GRMZM2G007801	Add				Up
GRMZM2G007835	Add			Add
GRMZM2G007953				Add
GRMZM2G008093	Add
GRMZM2G008226			Down
GRMZM2G008273	Add
GRMZM2G008501	Add
GRMZM2G008507			Down
GRMZM2G008623	Add			Add
GRMZM2G008638				Add
GRMZM2G008715	Add
GRMZM2G009136			Down			Down
GRMZM2G009144		Up
GRMZM2G009443	Add					Down
GRMZM2G009519			Down			Down
GRMZM2G009808						Down
GRMZM2G009888			Down	Add
GRMZM2G009948	Add
GRMZM2G009994	Add					Down
GRMZM2G009995	Add
GRMZM2G010000	Add				Up
GRMZM2G010011	Add			Add
GRMZM2G010017					Up
GRMZM2G010052				Add
GRMZM2G010054		Up
GRMZM2G010095						Down
GRMZM2G010142	Add					Down
GRMZM2G010196			Down
GRMZM2G010298						Down
GRMZM2G010321		Up
GRMZM2G010328	Add
GRMZM2G010349			Down
GRMZM2G010447					Up
GRMZM2G010505				Add
GRMZM2G010551				Add
GRMZM2G010596		Up		Add
GRMZM2G010599					Up
GRMZM2G010649	Add
GRMZM2G010836		Up		Add
GRMZM2G010855					Up
GRMZM2G010861				Add
GRMZM2G010909	Add					Down
GRMZM2G010944		Up			Up
GRMZM2G010960			Down			Down
GRMZM2G010973			Down
GRMZM2G010987			Down		Up
GRMZM2G010991		Up			Up
GRMZM2G011006					Up
GRMZM2G011015	Add
GRMZM2G011110		Up
GRMZM2G011169				Add
GRMZM2G011219	Add			Add
GRMZM2G011469			Down			Down
GRMZM2G011575	Add
GRMZM2G011806				Add
GRMZM2G011980				Add
GRMZM2G011998						Down
GRMZM2G012021				Add
GRMZM2G012031	Add					Down
GRMZM2G012052	Add
GRMZM2G012143		Up
GRMZM2G012224	Add				Up
GRMZM2G012262	Add
GRMZM2G012284						Down
GRMZM2G012319						Down
GRMZM2G012342			Down
GRMZM2G012391			Down
GRMZM2G012453			Down			Down
GRMZM2G012479			Down
GRMZM2G012501		Up				Down
GRMZM2G012601	Add
GRMZM2G012690	Add			Add
GRMZM2G012932			Down			Down
GRMZM2G012942		Up		Add
GRMZM2G012958	Add			Add
GRMZM2G013114						Down
GRMZM2G013255					Up
GRMZM2G013283						Down
GRMZM2G013318						Down
GRMZM2G013324		Up
GRMZM2G013342	Add
GRMZM2G013391	Add				Up
GRMZM2G013457		Up			Up
GRMZM2G013463				Add
GRMZM2G013471			Down			Down
GRMZM2G013581					Up
GRMZM2G013639	Add					Down
GRMZM2G013783	Add
GRMZM2G013811	Add
GRMZM2G013890	Add					Down
GRMZM2G014022	Add
GRMZM2G014076	Add
GRMZM2G014136	Add					Down
GRMZM2G014154			Down	Add
GRMZM2G014300	Add
GRMZM2G014313	Add
GRMZM2G014341	Add			Add
GRMZM2G014382						Down
GRMZM2G014720					Up
GRMZM2G014813				Add
GRMZM2G014914			Down			Down
GRMZM2G015040	Add
GRMZM2G015073						Down
GRMZM2G015238	Add					Down
GRMZM2G015287				Add
GRMZM2G015361		Up
GRMZM2G015364	Add			Add
GRMZM2G015419			Down
GRMZM2G015436				Add
GRMZM2G015592			Down			Down
GRMZM2G015692	Add
GRMZM2G015739	Add
GRMZM2G015804	Add				Up
GRMZM2G015881	Add			Add
GRMZM2G015892	Add
GRMZM2G015902	Add
GRMZM2G016232		Up			Up
GRMZM2G016250	Add				Up
GRMZM2G016290					Up
GRMZM2G016312	Add
GRMZM2G016323			Down			Down
GRMZM2G016480	Add					Down
GRMZM2G016561			Down			Down
GRMZM2G016649			Down
GRMZM2G016774			Down
GRMZM2G016805	Add
GRMZM2G016836			Down			Down
GRMZM2G016878	Add
GRMZM2G016886	Add
GRMZM2G016890	Add					Down
GRMZM2G016894				Add
GRMZM2G016939			Down	Add
GRMZM2G017077			Down
GRMZM2G017142		Up
GRMZM2G017159	Add
GRMZM2G017257			Down
GRMZM2G017266	Add				Up
GRMZM2G017319			Down	Add
GRMZM2G017522				Add
GRMZM2G017525		Up				Down
GRMZM2G017654						Down
GRMZM2G017789						Down
GRMZM2G017865	Add
GRMZM2G017923	Add
GRMZM2G018022				Add
GRMZM2G018027	Add				Up
GRMZM2G018080		Up
GRMZM2G018126						Down
GRMZM2G018251	Add
GRMZM2G018281		Up		Add
GRMZM2G018403			Down
GRMZM2G018487	Add
GRMZM2G018586		Up		Add
GRMZM2G018607			Down			Down
GRMZM2G018649				Add
GRMZM2G018673		Up
GRMZM2G018775						Down
GRMZM2G018941			Down			Down
GRMZM2G018943	Add
GRMZM2G018947						Down
GRMZM2G019056		Up			Up
GRMZM2G019106	Add
GRMZM2G019119	Add			Add
GRMZM2G019121					Up
GRMZM2G019171		Up
GRMZM2G019185	Add
GRMZM2G019200	Add
GRMZM2G019257	Add
GRMZM2G019266			Down			Down
GRMZM2G019434				Add
GRMZM2G019501		Up
GRMZM2G019515	Add
GRMZM2G019597	Add
GRMZM2G019876	Add
GRMZM2G019901			Down
GRMZM2G019919		Up				Down
GRMZM2G019986	Add				Up
GRMZM2G020096	Add					Down
GRMZM2G020140	Add
GRMZM2G020146	Add					Down
GRMZM2G020291			Down
GRMZM2G020409			Down
GRMZM2G020468	Add
GRMZM2G020508			Down			Down
GRMZM2G020548	Add
GRMZM2G020574	Add
GRMZM2G020666	Add				Up
GRMZM2G020843				Add
GRMZM2G020912			Down			Down
GRMZM2G020920			Down			Down
GRMZM2G020928	Add
GRMZM2G020938				Add
GRMZM2G020940		Up			Up
GRMZM2G020974	Add
GRMZM2G021106					Up
GRMZM2G021233				Add
GRMZM2G021416			Down
GRMZM2G021482	Add
GRMZM2G021498	Add
GRMZM2G021598			Down
GRMZM2G021635			Down			Down
GRMZM2G021781	Add
GRMZM2G021784	Add
GRMZM2G021816		Up
GRMZM2G021885	Add
GRMZM2G022019	Add
GRMZM2G022054	Add
GRMZM2G022130			Down
GRMZM2G022181	Add				Up
GRMZM2G022188			Down			Down
GRMZM2G022298			Down			Down
GRMZM2G022318	Add				Up
GRMZM2G022632	Add
GRMZM2G022662						Down
GRMZM2G022763	Add
GRMZM2G022782		Up		Add
GRMZM2G022958			Down		Up
GRMZM2G023051				Add
GRMZM2G023105			Down
GRMZM2G023163			Down			Down
GRMZM2G023220	Add					Down
GRMZM2G023237	Add
GRMZM2G023372	Add
GRMZM2G023833			Down			Down
GRMZM2G023906			Down			Down
GRMZM2G023992	Add
GRMZM2G024145	Add					Down
GRMZM2G024150	Add
GRMZM2G024180				Add
GRMZM2G024437		Up		Add
GRMZM2G024448	Add				Up
GRMZM2G024476					Up
GRMZM2G024517	Add			Add
GRMZM2G024571	Add					Down
GRMZM2G024612	Add					Down
GRMZM2G024615						Down
GRMZM2G024739			Down
GRMZM2G024806			Down
GRMZM2G024851		Up
GRMZM2G024882						Down
GRMZM2G025024	Add					Down
GRMZM2G025042			Down			Down
GRMZM2G025062					Up
GRMZM2G025095						Down
GRMZM2G025109		Up			Up
GRMZM2G025154	Add
GRMZM2G025236	Add
GRMZM2G025242		Up		Add
GRMZM2G025281	Add
GRMZM2G025414	Add				Up
GRMZM2G025459			Down	Add
GRMZM2G025488	Add					Down
GRMZM2G025671				Add
GRMZM2G025731			Down			Down
GRMZM2G025832	Add
GRMZM2G025855			Down
GRMZM2G025860				Add
GRMZM2G025870					Up
GRMZM2G025906				Add
GRMZM2G026015		Up
GRMZM2G026117		Up
GRMZM2G026203						Down
GRMZM2G026223	Add
GRMZM2G026309						Down
GRMZM2G026459	Add
GRMZM2G026470	Add				Up
GRMZM2G026614			Down			Down
GRMZM2G026639	Add
GRMZM2G026643	Add
GRMZM2G026654				Add
GRMZM2G026839				Add
GRMZM2G026881					Up
GRMZM2G026889		Up
GRMZM2G026930					Up
GRMZM2G026969		Up
GRMZM2G026991	Add					Down
GRMZM2G027043	Add
GRMZM2G027115			Down			Down
GRMZM2G027120		Up
GRMZM2G027193						Down
GRMZM2G027198					Up
GRMZM2G027219			Down
GRMZM2G027272		Up
GRMZM2G027311	Add
GRMZM2G027331	Add
GRMZM2G027344				Add
GRMZM2G027479		Up
GRMZM2G027640	Add
GRMZM2G027756			Down			Down
GRMZM2G027821	Add
GRMZM2G027835				Add
GRMZM2G027857	Add
GRMZM2G027875						Down
GRMZM2G027932			Down			Down
GRMZM2G027958	Add				Up
GRMZM2G027991	Add
GRMZM2G028041						Down
GRMZM2G028096	Add					Down
GRMZM2G028129	Add				Up
GRMZM2G028156				Add
GRMZM2G028234					Up
GRMZM2G028258	Add
GRMZM2G028307	Add					Down
GRMZM2G028335	Add
GRMZM2G028521						Down
GRMZM2G028640	Add
GRMZM2G028676	Add
GRMZM2G028700			Down
GRMZM2G028733	Add
GRMZM2G028855	Add			Add
GRMZM2G028889	Add
GRMZM2G029039	Add
GRMZM2G029082	Add
GRMZM2G029101	Add			Add
GRMZM2G029135	Add
GRMZM2G029219		Up				Down
GRMZM2G029262				Add
GRMZM2G029478	Add					Down
GRMZM2G029506	Add
GRMZM2G029530			Down	Add
GRMZM2G029587			Down	Add
GRMZM2G030072	Add
GRMZM2G030128	Add
GRMZM2G030139	Add
GRMZM2G030235			Down			Down
GRMZM2G030252	Add
GRMZM2G030299	Add
GRMZM2G030408				Add
GRMZM2G030529	Add					Down
GRMZM2G030710	Add
GRMZM2G030794		Up
GRMZM2G031022						Down
GRMZM2G031043	Add
GRMZM2G031053	Add					Down
GRMZM2G031057		Up
GRMZM2G031210	Add			Add
GRMZM2G031298				Add
GRMZM2G031311	Add
GRMZM2G031317	Add			Add
GRMZM2G031326	Add
GRMZM2G031338	Add
GRMZM2G031352						Down
GRMZM2G031447					Up
GRMZM2G031496	Add					Down
GRMZM2G031545	Add				Up
GRMZM2G031568			Down
GRMZM2G031580	Add
GRMZM2G031660	Add				Up
GRMZM2G031824	Add					Down
GRMZM2G031827	Add				Up
GRMZM2G031837				Add
GRMZM2G031859			Down			Down
GRMZM2G031917	Add
GRMZM2G031952						Down
GRMZM2G032071						Down
GRMZM2G032190		Up		Add
GRMZM2G032348	Add				Up
GRMZM2G032496			Down			Down
GRMZM2G032807		Up				Down
GRMZM2G032852			Down			Down
GRMZM2G032896	Add				Up
GRMZM2G032977	Add
GRMZM2G033029	Add
GRMZM2G033098		Up			Up
GRMZM2G033199	Add				Up
GRMZM2G033348	Add
GRMZM2G033478			Down			Down
GRMZM2G033491		Up				Down
GRMZM2G033493			Down
GRMZM2G033515	Add			Add
GRMZM2G033592	Add					Down
GRMZM2G033644	Add					Down
GRMZM2G033787			Down		Up
GRMZM2G033820				Add
GRMZM2G033876	Add					Down
GRMZM2G033885			Down
GRMZM2G033930						Down
GRMZM2G034110	Add			Add
GRMZM2G034143						Down
GRMZM2G034243			Down
GRMZM2G034260				Add
GRMZM2G034383	Add				Up
GRMZM2G034410	Add
GRMZM2G034536	Add					Down
GRMZM2G034668	Add			Add
GRMZM2G034828		Up
GRMZM2G034848	Add
GRMZM2G034868		Up				Down
GRMZM2G034943	Add					Down
GRMZM2G035134			Down	Add
GRMZM2G035338						Down
GRMZM2G035430	Add			Add
GRMZM2G035451				Add
GRMZM2G035465			Down			Down
GRMZM2G035520	Add					Down
GRMZM2G035620						Down
GRMZM2G035741			Down			Down
GRMZM2G036048					Up
GRMZM2G036169			Down
GRMZM2G036206						Down
GRMZM2G036464		Up			Up
GRMZM2G036502	Add
GRMZM2G036564	Add			Add
GRMZM2G036609			Down			Down
GRMZM2G037140			Down			Down
GRMZM2G037189	Add				Up
GRMZM2G037322			Down			Down
GRMZM2G037378		Up
GRMZM2G037585			Down
GRMZM2G037627	Add
GRMZM2G037683	Add
GRMZM2G037941				Add
GRMZM2G038050	Add
GRMZM2G038126		Up
GRMZM2G038243	Add
GRMZM2G038309				Add
GRMZM2G038338	Add
GRMZM2G038374	Add
GRMZM2G038394	Add
GRMZM2G038783			Down		Up
GRMZM2G038801	Add
GRMZM2G038827	Add			Add
GRMZM2G038898	Add			Add
GRMZM2G038922	Add
GRMZM2G038964		Up				Down
GRMZM2G038967	Add
GRMZM2G038973			Down
GRMZM2G038982						Down
GRMZM2G038988	Add			Add
GRMZM2G039089	Add			Add
GRMZM2G039094	Add
GRMZM2G039254						Down
GRMZM2G039278	Add			Add
GRMZM2G039325		Up
GRMZM2G039381				Add
GRMZM2G039592	Add
GRMZM2G039671	Add					Down
GRMZM2G039826	Add					Down
GRMZM2G039828					Up
GRMZM2G039886	Add				Up
GRMZM2G039906						Down
GRMZM2G039983	Add
GRMZM2G039993		Up		Add
GRMZM2G039996			Down
GRMZM2G040158						Down
GRMZM2G040207		Up
GRMZM2G040247						Down
GRMZM2G040389	Add
GRMZM2G040559	Add
GRMZM2G040689	Add				Up
GRMZM2G040803		Up			Up
GRMZM2G040902	Add
GRMZM2G040970	Add
GRMZM2G040975	Add
GRMZM2G041015	Add			Add
GRMZM2G041060	Add
GRMZM2G041181		Up
GRMZM2G041235	Add
GRMZM2G041328		Up			Up
GRMZM2G041356			Down			Down
GRMZM2G041381		Up			Up
GRMZM2G041394						Down
GRMZM2G041424	Add
GRMZM2G041462						Down
GRMZM2G041463	Add					Down
GRMZM2G041518				Add
GRMZM2G041699		Up			Up
GRMZM2G041729						Down
GRMZM2G041770			Down			Down
GRMZM2G041866			Down
GRMZM2G041989			Down			Down
GRMZM2G042008		Up			Up
GRMZM2G042027	Add
GRMZM2G042032				Add
GRMZM2G042171			Down			Down
GRMZM2G042181		Up		Add
GRMZM2G042343				Add
GRMZM2G042380	Add
GRMZM2G042615						Down
GRMZM2G042639			Down	Add
GRMZM2G042683	Add
GRMZM2G042756				Add
GRMZM2G042782	Add			Add
GRMZM2G042870	Add			Add
GRMZM2G042992						Down
GRMZM2G043030	Add			Add
GRMZM2G043150	Add
GRMZM2G043174	Add
GRMZM2G043238		Up				Down
GRMZM2G043275			Down	Add
GRMZM2G043310					Up
GRMZM2G043346				Add
GRMZM2G043350						Down
GRMZM2G043396				Add
GRMZM2G043435		Up				Down
GRMZM2G043456			Down	Add
GRMZM2G043489	Add
GRMZM2G043493	Add
GRMZM2G043584				Add
GRMZM2G043657	Add
GRMZM2G043749						Down
GRMZM2G043862			Down	Add
GRMZM2G043921				Add
GRMZM2G043948			Down	Add
GRMZM2G043955	Add
GRMZM2G043980	Add
GRMZM2G043983	Add
GRMZM2G044004			Down			Down
GRMZM2G044027		Up			Up
GRMZM2G044044						Down
GRMZM2G044074			Down
GRMZM2G044107	Add
GRMZM2G044143						Down
GRMZM2G044194					Up
GRMZM2G044301	Add
GRMZM2G044531				Add
GRMZM2G044569				Add
GRMZM2G044800			Down	Add
GRMZM2G044819	Add					Down
GRMZM2G044832	Add
GRMZM2G044947			Down			Down
GRMZM2G044968	Add
GRMZM2G045049	Add			Add
GRMZM2G045188	Add			Add
GRMZM2G045241				Add
GRMZM2G045275			Down			Down
GRMZM2G045280						Down
GRMZM2G045286			Down
GRMZM2G045287	Add			Add
GRMZM2G045330		Up				Down
GRMZM2G045331	Add					Down
GRMZM2G045401	Add
GRMZM2G045664			Down		Up
GRMZM2G045688	Add					Down
GRMZM2G045690	Add
GRMZM2G045732	Add			Add
GRMZM2G045779				Add
GRMZM2G045987	Add
GRMZM2G046055	Add				Up
GRMZM2G046061		Up			Up
GRMZM2G046101				Add
GRMZM2G046163	Add
GRMZM2G046186	Add
GRMZM2G046191	Add
GRMZM2G046231	Add
GRMZM2G046274	Add					Down
GRMZM2G046348	Add					Down
GRMZM2G046407	Add					Down
GRMZM2G046418			Down
GRMZM2G046590	Add					Down
GRMZM2G046658	Add
GRMZM2G046681	Add
GRMZM2G046743	Add
GRMZM2G046804	Add				Up
GRMZM2G046846	Add
GRMZM2G046849			Down
GRMZM2G046861	Add
GRMZM2G047002					Up
GRMZM2G047095						Down
GRMZM2G047310	Add					Down
GRMZM2G047365	Add
GRMZM2G047404	Add					Down
GRMZM2G047512			Down		Up
GRMZM2G047732				Add
GRMZM2G047813		Up			Up
GRMZM2G047949	Add					Down
GRMZM2G048092				Add
GRMZM2G048136	Add
GRMZM2G048281			Down			Down
GRMZM2G048287	Add
GRMZM2G048680			Down
GRMZM2G048806			Down			Down
GRMZM2G048821	Add
GRMZM2G048928					Up
GRMZM2G049070	Add
GRMZM2G049155			Down
GRMZM2G049229		Up			Up
GRMZM2G049342						Down
GRMZM2G049347						Down
GRMZM2G049373		Up			Up
GRMZM2G049695		Up
GRMZM2G049790					Up
GRMZM2G049811						Down
GRMZM2G049912			Down			Down
GRMZM2G049990	Add
GRMZM2G050003				Add
GRMZM2G050089						Down
GRMZM2G050108					Up
GRMZM2G050218						Down
GRMZM2G050268	Add
GRMZM2G050270					Up
GRMZM2G050286				Add
GRMZM2G050309	Add
GRMZM2G050325			Down		Up
GRMZM2G050384						Down
GRMZM2G050460			Down			Down
GRMZM2G050596	Add
GRMZM2G050625		Up			Up
GRMZM2G050647			Down			Down
GRMZM2G050693						Down
GRMZM2G050701	Add
GRMZM2G050705	Add
GRMZM2G050833	Add				Up
GRMZM2G050845		Up
GRMZM2G050914			Down			Down
GRMZM2G050984			Down			Down
GRMZM2G051043		Up			Up
GRMZM2G051045	Add
GRMZM2G051050						Down
GRMZM2G051103				Add
GRMZM2G051129			Down			Down
GRMZM2G051270		Up				Down
GRMZM2G051374	Add
GRMZM2G051502	Add
GRMZM2G051619	Add				Up
GRMZM2G051630		Up		Add
GRMZM2G051793	Add
GRMZM2G051949					Up
GRMZM2G052178	Add
GRMZM2G052336	Add
GRMZM2G052416			Down
GRMZM2G052422	Add				Up
GRMZM2G052434						Down
GRMZM2G052471		Up
GRMZM2G052479	Add
GRMZM2G052509		Up		Add
GRMZM2G052546						Down
GRMZM2G052562		Up			Up
GRMZM2G052650				Add
GRMZM2G052844			Down	Add
GRMZM2G053004						Down
GRMZM2G053008	Add
GRMZM2G053083	Add
GRMZM2G053236			Down	Add
GRMZM2G053261			Down
GRMZM2G053273			Down			Down
GRMZM2G053284				Add
GRMZM2G053303	Add
GRMZM2G053322			Down			Down
GRMZM2G053397			Down			Down
GRMZM2G053507	Add
GRMZM2G053781			Down			Down
GRMZM2G053831			Down
GRMZM2G053869	Add				Up
GRMZM2G053898			Down		Up
GRMZM2G053908				Add
GRMZM2G053909			Down
GRMZM2G053916						Down
GRMZM2G053987		Up			Up
GRMZM2G054040	Add
GRMZM2G054056	Add
GRMZM2G054149	Add
GRMZM2G054152				Add
GRMZM2G054162	Add					Down
GRMZM2G054225				Add
GRMZM2G054252	Add			Add
GRMZM2G054405			Down
GRMZM2G054713	Add
GRMZM2G054870	Add					Down
GRMZM2G055052				Add
GRMZM2G055135			Down
GRMZM2G055141			Down
GRMZM2G055204		Up			Up
GRMZM2G055251	Add
GRMZM2G055331	Add					Down
GRMZM2G055420			Down
GRMZM2G055469				Add
GRMZM2G055520			Down			Down
GRMZM2G055538					Up
GRMZM2G055667	Add
GRMZM2G055682	Add
GRMZM2G055698		Up			Up
GRMZM2G055699				Add
GRMZM2G055704					Up
GRMZM2G055724	Add
GRMZM2G055752	Add				Up
GRMZM2G055785	Add
GRMZM2G055834					Up
GRMZM2G055857			Down
GRMZM2G055957		Up
GRMZM2G056078	Add			Add
GRMZM2G056093		Up
GRMZM2G056145						Down
GRMZM2G056236			Down	Add
GRMZM2G056247						Down
GRMZM2G056357						Down
GRMZM2G056513	Add
GRMZM2G056573	Add
GRMZM2G056608	Add
GRMZM2G056645			Down			Down
GRMZM2G056686			Down
GRMZM2G057026	Add
GRMZM2G057056	Add
GRMZM2G057129			Down			Down
GRMZM2G057380			Down			Down
GRMZM2G057402						Down
GRMZM2G057412						Down
GRMZM2G057525		Up				Down
GRMZM2G057557		Up		Add
GRMZM2G057571	Add
GRMZM2G057576						Down
GRMZM2G057623	Add
GRMZM2G057768	Add			Add
GRMZM2G057789		Up
GRMZM2G057829	Add					Down
GRMZM2G057841	Add				Up
GRMZM2G057930	Add
GRMZM2G057973	Add
GRMZM2G058004	Add
GRMZM2G058039			Down
GRMZM2G058078			Down			Down
GRMZM2G058087	Add
GRMZM2G058128						Down
GRMZM2G058138				Add
GRMZM2G058149					Up
GRMZM2G058227	Add				Up
GRMZM2G058250		Up
GRMZM2G058276				Add
GRMZM2G058305			Down			Down
GRMZM2G058310			Down
GRMZM2G058374	Add
GRMZM2G058404		Up			Up
GRMZM2G058432	Add				Up
GRMZM2G058745			Down			Down
GRMZM2G058870						Down
GRMZM2G058872	Add
GRMZM2G059039	Add
GRMZM2G059073				Add
GRMZM2G059138	Add
GRMZM2G059179						Down
GRMZM2G059191			Down	Add
GRMZM2G059214		Up
GRMZM2G059252			Down		Up
GRMZM2G059453	Add
GRMZM2G059706	Add				Up
GRMZM2G059825	Add				Up
GRMZM2G059836				Add
GRMZM2G060079	Add					Down
GRMZM2G060109	Add					Down
GRMZM2G060160				Add
GRMZM2G060163	Add
GRMZM2G060167	Add
GRMZM2G060276	Add
GRMZM2G060355	Add
GRMZM2G060464	Add
GRMZM2G060507	Add
GRMZM2G060567				Add
GRMZM2G060579			Down
GRMZM2G060647			Down			Down
GRMZM2G060690	Add
GRMZM2G060712	Add			Add
GRMZM2G060760	Add				Up
GRMZM2G060866			Down	Add
GRMZM2G060896	Add					Down
GRMZM2G060919						Down
GRMZM2G061018	Add
GRMZM2G061096			Down			Down
GRMZM2G061135		Up			Up
GRMZM2G061283	Add
GRMZM2G061287	Add
GRMZM2G061321	Add
GRMZM2G061419	Add					Down
GRMZM2G061472	Add
GRMZM2G061620	Add			Add
GRMZM2G061702		Up			Up
GRMZM2G061723			Down	Add
GRMZM2G061783			Down
GRMZM2G061912	Add
GRMZM2G061950	Add				Up
GRMZM2G061996		Up
GRMZM2G062024	Add
GRMZM2G062283						Down
GRMZM2G062425	Add
GRMZM2G062429				Add
GRMZM2G062452	Add
GRMZM2G062471			Down			Down
GRMZM2G062524	Add
GRMZM2G062552	Add
GRMZM2G062554			Down			Down
GRMZM2G062738			Down	Add
GRMZM2G062826		Up
GRMZM2G063151		Up			Up
GRMZM2G063156	Add
GRMZM2G063162			Down			Down
GRMZM2G063220	Add				Up
GRMZM2G063438	Add
GRMZM2G063511		Up		Add
GRMZM2G063544	Add
GRMZM2G063592	Add
GRMZM2G063756			Down		Up
GRMZM2G063806		Up				Down
GRMZM2G063875			Down			Down
GRMZM2G064015	Add
GRMZM2G064145		Up
GRMZM2G064328	Add
GRMZM2G064503		Up
GRMZM2G064518			Down
GRMZM2G064541				Add
GRMZM2G064630						Down
GRMZM2G064655	Add
GRMZM2G064679	Add
GRMZM2G064695		Up				Down
GRMZM2G064818	Add
GRMZM2G064852				Add
GRMZM2G064936			Down	Add
GRMZM2G064954				Add
GRMZM2G065073					Up
GRMZM2G065076				Add
GRMZM2G065083	Add					Down
GRMZM2G065154	Add
GRMZM2G065171	Add
GRMZM2G065451	Add
GRMZM2G065498			Down			Down
GRMZM2G065532						Down
GRMZM2G065696	Add				Up
GRMZM2G065757	Add					Down
GRMZM2G065888				Add
GRMZM2G065893					Up
GRMZM2G065956					Up
GRMZM2G066101				Add
GRMZM2G066222			Down			Down
GRMZM2G066225	Add
GRMZM2G066293	Add
GRMZM2G066326					Up
GRMZM2G066449					Up
GRMZM2G066469	Add
GRMZM2G066528		Up			Up
GRMZM2G066575						Down
GRMZM2G066612			Down
GRMZM2G066636			Down		Up
GRMZM2G066820						Down
GRMZM2G066867	Add			Add
GRMZM2G066870	Add				Up
GRMZM2G067036	Add
GRMZM2G067122		Up
GRMZM2G067242				Add
GRMZM2G067371			Down
GRMZM2G067456			Down	Add
GRMZM2G067511	Add				Up
GRMZM2G067514	Add
GRMZM2G067530			Down
GRMZM2G067546						Down
GRMZM2G067575		Up			Up
GRMZM2G067727	Add
GRMZM2G067752			Down			Down
GRMZM2G067789						Down
GRMZM2G067921	Add
GRMZM2G067985		Up			Up
GRMZM2G068117	Add
GRMZM2G068151				Add
GRMZM2G068192						Down
GRMZM2G068212						Down
GRMZM2G068217			Down			Down
GRMZM2G068331				Add
GRMZM2G068340		Up
GRMZM2G068361					Up
GRMZM2G068714	Add
GRMZM2G068982		Up
GRMZM2G069005	Add
GRMZM2G069024				Add
GRMZM2G069146					Up
GRMZM2G069229	Add			Add
GRMZM2G069295	Add
GRMZM2G069389					Up
GRMZM2G069405	Add
GRMZM2G069500						Down
GRMZM2G069528			Down			Down
GRMZM2G069651			Down			Down
GRMZM2G069816	Add
GRMZM2G069916	Add					Down
GRMZM2G070038			Down			Down
GRMZM2G070045						Down
GRMZM2G070167		Up
GRMZM2G070255	Add
GRMZM2G070273	Add			Add
GRMZM2G070304					Up
GRMZM2G070315			Down	Add
GRMZM2G070322	Add				Up
GRMZM2G070360			Down			Down
GRMZM2G070515	Add
GRMZM2G070716			Down	Add
GRMZM2G070863				Add
GRMZM2G070873	Add					Down
GRMZM2G071021			Down		Up
GRMZM2G071100				Add
GRMZM2G071253	Add
GRMZM2G071264	Add			Add
GRMZM2G071277					Up
GRMZM2G071288		Up
GRMZM2G071294	Add
GRMZM2G071491				Add
GRMZM2G071714			Down			Down
GRMZM2G071739	Add
GRMZM2G071844				Add
GRMZM2G071846		Up
GRMZM2G071959		Up			Up
GRMZM2G072034		Up
GRMZM2G072071	Add					Down
GRMZM2G072091	Add
GRMZM2G072415			Down
GRMZM2G072529		Up		Add
GRMZM2G072569	Add
GRMZM2G072573						Down
GRMZM2G072584	Add
GRMZM2G072612						Down
GRMZM2G072729					Up
GRMZM2G072806	Add					Down
GRMZM2G072853	Add
GRMZM2G072855		Up			Up
GRMZM2G072861	Add
GRMZM2G072865			Down			Down
GRMZM2G072909			Down			Down
GRMZM2G073150			Down	Add
GRMZM2G073199	Add			Add
GRMZM2G073223	Add			Add
GRMZM2G073347	Add
GRMZM2G073399	Add			Add
GRMZM2G073401		Up
GRMZM2G073460	Add			Add
GRMZM2G073510	Add
GRMZM2G073567	Add			Add
GRMZM2G073693			Down			Down
GRMZM2G073725		Up
GRMZM2G073743			Down	Add
GRMZM2G073750				Add
GRMZM2G073770	Add				Up
GRMZM2G073892				Add
GRMZM2G073959		Up		Add
GRMZM2G074122	Add					Down
GRMZM2G074245				Add
GRMZM2G074270	Add
GRMZM2G074282			Down
GRMZM2G074373	Add
GRMZM2G074454	Add					Down
GRMZM2G074472			Down			Down
GRMZM2G074514	Add
GRMZM2G074572						Down
GRMZM2G074599	Add
GRMZM2G074604			Down			Down
GRMZM2G074611		Up			Up
GRMZM2G074804	Add
GRMZM2G074821	Add
GRMZM2G074824			Down			Down
GRMZM2G074857	Add
GRMZM2G074957		Up		Add
GRMZM2G075002	Add
GRMZM2G075101	Add
GRMZM2G075117		Up				Down
GRMZM2G075244					Up
GRMZM2G075333		Up			Up
GRMZM2G075348	Add
GRMZM2G075438		Up				Down
GRMZM2G075459	Add				Up
GRMZM2G075502			Down
GRMZM2G075582				Add
GRMZM2G075628			Down			Down
GRMZM2G075655		Up
GRMZM2G075701	Add
GRMZM2G075719		Up			Up
GRMZM2G075744	Add
GRMZM2G075780	Add
GRMZM2G075782				Add
GRMZM2G076017	Add
GRMZM2G076104				Add
GRMZM2G076128	Add
GRMZM2G076394						Down
GRMZM2G076423	Add
GRMZM2G076435				Add
GRMZM2G076484		Up
GRMZM2G076584	Add				Up
GRMZM2G076593	Add
GRMZM2G076597			Down
GRMZM2G076636	Add
GRMZM2G076676	Add			Add
GRMZM2G076705			Down			Down
GRMZM2G076810		Up			Up
GRMZM2G076826	Add
GRMZM2G076841						Down
GRMZM2G076911						Down
GRMZM2G077036	Add
GRMZM2G077125	Add
GRMZM2G077202	Add
GRMZM2G077307			Down			Down
GRMZM2G077415			Down			Down
GRMZM2G077546	Add
GRMZM2G077596						Down
GRMZM2G077744		Up			Up
GRMZM2G077809		Up		Add
GRMZM2G077844				Add
GRMZM2G077863				Add
GRMZM2G077914	Add
GRMZM2G077942	Add				Up
GRMZM2G078052	Add					Down
GRMZM2G078143		Up			Up
GRMZM2G078174	Add			Add
GRMZM2G078238	Add					Down
GRMZM2G078297	Add
GRMZM2G078314		Up			Up
GRMZM2G078396					Up
GRMZM2G078412						Down
GRMZM2G078458				Add
GRMZM2G078465	Add			Add
GRMZM2G078501						Down
GRMZM2G078569	Add
GRMZM2G078576	Add
GRMZM2G078820		Up			Up
GRMZM2G078832				Add
GRMZM2G078876		Up			Up
GRMZM2G079066	Add
GRMZM2G079089			Down		Up
GRMZM2G079127		Up		Add
GRMZM2G079200				Add
GRMZM2G079323		Up				Down
GRMZM2G079343	Add
GRMZM2G079389	Add
GRMZM2G079458	Add
GRMZM2G079559			Down
GRMZM2G079668		Up
GRMZM2G079683					Up
GRMZM2G079759			Down
GRMZM2G079777			Down			Down
GRMZM2G079817		Up
GRMZM2G079823						Down
GRMZM2G079850	Add
GRMZM2G080079	Add
GRMZM2G080243	Add
GRMZM2G080270	Add					Down
GRMZM2G080274		Up			Up
GRMZM2G080355	Add
GRMZM2G080516		Up			Up
GRMZM2G080521	Add
GRMZM2G080644	Add
GRMZM2G080725						Down
GRMZM2G080839	Add
GRMZM2G080851		Up				Down
GRMZM2G080937			Down			Down
GRMZM2G081032	Add
GRMZM2G081060	Add
GRMZM2G081090			Down
GRMZM2G081127						Down
GRMZM2G081144			Down
GRMZM2G081239	Add
GRMZM2G081515			Down
GRMZM2G081521	Add
GRMZM2G081529		Up			Up
GRMZM2G081536		Up			Up
GRMZM2G081622	Add					Down
GRMZM2G081682	Add			Add
GRMZM2G082037	Add			Add
GRMZM2G082097	Add
GRMZM2G082167						Down
GRMZM2G082174					Up
GRMZM2G082203						Down
GRMZM2G082330	Add					Down
GRMZM2G082564	Add			Add
GRMZM2G082642			Down
GRMZM2G082931	Add
GRMZM2G082974		Up				Down
GRMZM2G082976				Add
GRMZM2G082998			Down	Add
GRMZM2G083058			Down	Add
GRMZM2G083068			Down			Down
GRMZM2G083081	Add				Up
GRMZM2G083102		Up			Up
GRMZM2G083176	Add
GRMZM2G083317	Add				Up
GRMZM2G083328						Down
GRMZM2G083347	Add				Up
GRMZM2G083374	Add					Down
GRMZM2G083382	Add			Add
GRMZM2G083410			Down	Add
GRMZM2G083504					Up
GRMZM2G083538	Add
GRMZM2G083546	Add			Add
GRMZM2G083551						Down
GRMZM2G083677						Down
GRMZM2G083689	Add
GRMZM2G083783		Up		Add
GRMZM2G083886				Add
GRMZM2G083950			Down
GRMZM2G083964			Down
GRMZM2G084279			Down
GRMZM2G084327					Up
GRMZM2G084429	Add				Up
GRMZM2G084463				Add
GRMZM2G084491	Add			Add
GRMZM2G084547	Add				Up
GRMZM2G084583				Add
GRMZM2G084684		Up
GRMZM2G084727	Add
GRMZM2G084802	Add
GRMZM2G084859	Add				Up
GRMZM2G084863			Down			Down
GRMZM2G085019			Down
GRMZM2G085086			Down			Down
GRMZM2G085176				Add
GRMZM2G085236	Add
GRMZM2G085460	Add				Up
GRMZM2G085474			Down	Add
GRMZM2G085530						Down
GRMZM2G085602	Add
GRMZM2G085750			Down			Down
GRMZM2G085836				Add
GRMZM2G085849	Add
GRMZM2G085939	Add
GRMZM2G085964		Up			Up
GRMZM2G085970	Add
GRMZM2G086030			Down	Add
GRMZM2G086066		Up			Up
GRMZM2G086069	Add					Down
GRMZM2G086088	Add				Up
GRMZM2G086163					Up
GRMZM2G086389			Down
GRMZM2G086418			Down
GRMZM2G086573				Add
GRMZM2G086604	Add
GRMZM2G086614	Add
GRMZM2G086637				Add
GRMZM2G086648	Add
GRMZM2G086714		Up			Up
GRMZM2G086763		Up			Up
GRMZM2G086841			Down
GRMZM2G086845				Add
GRMZM2G086897	Add
GRMZM2G086904		Up			Up
GRMZM2G086937	Add			Add
GRMZM2G086994						Down
GRMZM2G087063				Add
GRMZM2G087161						Down
GRMZM2G087206			Down			Down
GRMZM2G087226	Add			Add
GRMZM2G087243	Add
GRMZM2G087531	Add
GRMZM2G087570	Add
GRMZM2G087598			Down
GRMZM2G087612	Add
GRMZM2G087671	Add
GRMZM2G087678				Add
GRMZM2G087809				Add
GRMZM2G087875			Down
GRMZM2G088053	Add				Up
GRMZM2G088064	Add				Up
GRMZM2G088212			Down			Down
GRMZM2G088218						Down
GRMZM2G088336	Add			Add
GRMZM2G088482	Add
GRMZM2G088487				Add
GRMZM2G088590			Down	Add
GRMZM2G088648	Add
GRMZM2G088828						Down
GRMZM2G088849			Down	Add
GRMZM2G088961	Add
GRMZM2G089021				Add
GRMZM2G089050	Add
GRMZM2G089106			Down
GRMZM2G089136			Down
GRMZM2G089365						Down
GRMZM2G089448	Add
GRMZM2G089498		Up		Add
GRMZM2G089528	Add
GRMZM2G089736		Up				Down
GRMZM2G089854					Up
GRMZM2G089876		Up
GRMZM2G089962			Down			Down
GRMZM2G089982		Up				Down
GRMZM2G090068			Down
GRMZM2G090070						Down
GRMZM2G090156	Add
GRMZM2G090172	Add
GRMZM2G090213	Add
GRMZM2G090271			Down			Down
GRMZM2G090542			Down			Down
GRMZM2G090723					Up
GRMZM2G090869	Add
GRMZM2G090887				Add
GRMZM2G090935	Add
GRMZM2G091189		Up			Up
GRMZM2G091201		Up			Up
GRMZM2G091293	Add
GRMZM2G091383			Down		Up
GRMZM2G091511		Up
GRMZM2G091560			Down
GRMZM2G091643	Add				Up
GRMZM2G091811	Add
GRMZM2G091845	Add
GRMZM2G091857				Add
GRMZM2G092008	Add
GRMZM2G092112	Add
GRMZM2G092125					Up
GRMZM2G092129			Down			Down
GRMZM2G092146		Up		Add
GRMZM2G092165	Add
GRMZM2G092232				Add
GRMZM2G092258	Add
GRMZM2G092281			Down			Down
GRMZM2G092409	Add
GRMZM2G092427			Down
GRMZM2G092447			Down			Down
GRMZM2G092481	Add
GRMZM2G092586						Down
GRMZM2G092588			Down			Down
GRMZM2G092609	Add				Up
GRMZM2G092648				Add
GRMZM2G092669	Add
GRMZM2G092743	Add
GRMZM2G092749	Add
GRMZM2G092817					Up
GRMZM2G092888						Down
GRMZM2G092923	Add
GRMZM2G092947	Add
GRMZM2G092959	Add					Down
GRMZM2G092975			Down	Add
GRMZM2G092981	Add
GRMZM2G092988	Add
GRMZM2G093119			Down			Down
GRMZM2G093139	Add
GRMZM2G093146	Add
GRMZM2G093278	Add
GRMZM2G093325		Up			Up
GRMZM2G093344	Add			Add
GRMZM2G093441	Add
GRMZM2G093643			Down
GRMZM2G093716	Add
GRMZM2G093731	Add			Add
GRMZM2G093789						Down
GRMZM2G093828		Up
GRMZM2G093849	Add
GRMZM2G093880				Add
GRMZM2G093900		Up				Down
GRMZM2G093945						Down
GRMZM2G094050	Add
GRMZM2G094051				Add
GRMZM2G094165			Down
GRMZM2G094255	Add
GRMZM2G094388		Up			Up
GRMZM2G094444	Add			Add
GRMZM2G094452			Down			Down
GRMZM2G094510		Up			Up
GRMZM2G094526	Add
GRMZM2G094581	Add					Down
GRMZM2G094639					Up
GRMZM2G094655	Add
GRMZM2G094978		Up
GRMZM2G095147	Add
GRMZM2G095302			Down			Down
GRMZM2G095326						Down
GRMZM2G095392					Up
GRMZM2G095588				Add
GRMZM2G095598	Add
GRMZM2G095643	Add
GRMZM2G095763		Up				Down
GRMZM2G095873	Add
GRMZM2G095899				Add
GRMZM2G095905	Add					Down
GRMZM2G095964		Up			Up
GRMZM2G096211	Add					Down
GRMZM2G096228	Add
GRMZM2G096240	Add			Add
GRMZM2G096247	Add			Add
GRMZM2G096604	Add
GRMZM2G096680						Down
GRMZM2G096690		Up			Up
GRMZM2G096695			Down			Down
GRMZM2G096705						Down
GRMZM2G096709		Up
GRMZM2G096814	Add			Add
GRMZM2G096962	Add
GRMZM2G097089						Down
GRMZM2G097103	Add
GRMZM2G097109			Down
GRMZM2G097258	Add
GRMZM2G097289	Add					Down
GRMZM2G097342					Up
GRMZM2G097395				Add
GRMZM2G097499	Add
GRMZM2G097593				Add
GRMZM2G097641	Add			Add
GRMZM2G097706	Add			Add
GRMZM2G097812	Add			Add
GRMZM2G097820	Add
GRMZM2G097821						Down
GRMZM2G097854	Add					Down
GRMZM2G097900		Up			Up
GRMZM2G097987	Add			Add
GRMZM2G098335	Add
GRMZM2G098496		Up			Up
GRMZM2G098643			Down			Down
GRMZM2G098784	Add			Add
GRMZM2G098793		Up		Add
GRMZM2G098857	Add
GRMZM2G098890	Add
GRMZM2G098904				Add
GRMZM2G099002			Down
GRMZM2G099003			Down
GRMZM2G099007	Add			Add
GRMZM2G099010	Add
GRMZM2G099045			Down
GRMZM2G099052			Down
GRMZM2G099088				Add
GRMZM2G099238				Add
GRMZM2G099295	Add				Up
GRMZM2G099328			Down			Down
GRMZM2G099355	Add
GRMZM2G099413					Up
GRMZM2G099454			Down
GRMZM2G099467		Up			Up
GRMZM2G099474	Add
GRMZM2G099481						Down
GRMZM2G099496	Add			Add
GRMZM2G099529			Down
GRMZM2G099678	Add				Up
GRMZM2G099967				Add
GRMZM2G100084	Add
GRMZM2G100120	Add
GRMZM2G100225		Up			Up
GRMZM2G100315	Add
GRMZM2G100333	Add
GRMZM2G100344	Add
GRMZM2G100456					Up
GRMZM2G100707			Down			Down
GRMZM2G100714			Down			Down
GRMZM2G100741		Up
GRMZM2G100858		Up
GRMZM2G100864	Add			Add
GRMZM2G100955	Add			Add
GRMZM2G101105	Add					Down
GRMZM2G101117			Down
GRMZM2G101179		Up
GRMZM2G101393	Add			Add
GRMZM2G101412						Down
GRMZM2G101413	Add
GRMZM2G101460	Add			Add
GRMZM2G101480		Up			Up
GRMZM2G101518	Add					Down
GRMZM2G101547	Add
GRMZM2G101760						Down
GRMZM2G101859			Down			Down
GRMZM2G102000	Add
GRMZM2G102238	Add
GRMZM2G102580	Add
GRMZM2G102625						Down
GRMZM2G102760		Up			Up
GRMZM2G102779		Up
GRMZM2G102878	Add				Up
GRMZM2G102891					Up
GRMZM2G102938	Add
GRMZM2G102946		Up			Up
GRMZM2G103070	Add
GRMZM2G103079						Down
GRMZM2G103230						Down
GRMZM2G103236			Down			Down
GRMZM2G103258		Up				Down
GRMZM2G103266	Add			Add
GRMZM2G103345			Down
GRMZM2G103490		Up		Add
GRMZM2G103599	Add
GRMZM2G103825				Add
GRMZM2G103847				Add
GRMZM2G103864					Up
GRMZM2G103897			Down			Down
GRMZM2G103929				Add
GRMZM2G103939						Down
GRMZM2G104070	Add
GRMZM2G104147			Down			Down
GRMZM2G104199	Add
GRMZM2G104254		Up				Down
GRMZM2G104268						Down
GRMZM2G104283	Add
GRMZM2G104347	Add
GRMZM2G104357			Down			Down
GRMZM2G104390	Add				Up
GRMZM2G104396				Add
GRMZM2G104400	Add					Down
GRMZM2G104632	Add				Up
GRMZM2G104730			Down
GRMZM2G104833				Add
GRMZM2G105005	Add					Down
GRMZM2G105025	Add
GRMZM2G105167		Up
GRMZM2G105184			Down
GRMZM2G105283	Add
GRMZM2G105302			Down			Down
GRMZM2G105317		Up
GRMZM2G105368	Add				Up
GRMZM2G105438			Down			Down
GRMZM2G105466		Up			Up
GRMZM2G105473			Down	Add
GRMZM2G105523	Add			Add
GRMZM2G105801	Add
GRMZM2G105922						Down
GRMZM2G106061	Add
GRMZM2G106216	Add
GRMZM2G106218	Add
GRMZM2G106263	Add
GRMZM2G106303					Up
GRMZM2G106308		Up
GRMZM2G106338	Add
GRMZM2G106389						Down
GRMZM2G106393		Up			Up
GRMZM2G106445		Up			Up
GRMZM2G106604					Up
GRMZM2G106673	Add
GRMZM2G106680	Add
GRMZM2G106683				Add
GRMZM2G106730			Down
GRMZM2G106766	Add
GRMZM2G106945	Add			Add
GRMZM2G107073	Add				Up
GRMZM2G107226	Add
GRMZM2G107380	Add					Down
GRMZM2G107402	Add
GRMZM2G107408	Add			Add
GRMZM2G107463	Add			Add
GRMZM2G107473					Up
GRMZM2G107556	Add
GRMZM2G107588	Add
GRMZM2G107620	Add
GRMZM2G107665			Down
GRMZM2G107867	Add					Down
GRMZM2G107984			Down			Down
GRMZM2G108076						Down
GRMZM2G108115				Add
GRMZM2G108125	Add
GRMZM2G108135	Add
GRMZM2G108225	Add					Down
GRMZM2G108285		Up			Up
GRMZM2G108416						Down
GRMZM2G108643			Down
GRMZM2G108767	Add
GRMZM2G108775	Add			Add
GRMZM2G108865				Add
GRMZM2G109039			Down			Down
GRMZM2G109056		Up			Up
GRMZM2G109130					Up
GRMZM2G109315	Add
GRMZM2G109431			Down		Up
GRMZM2G109464						Down
GRMZM2G109472				Add
GRMZM2G109480	Add
GRMZM2G109547	Add			Add
GRMZM2G109560						Down
GRMZM2G109566				Add
GRMZM2G109720	Add
GRMZM2G109814	Add
GRMZM2G110023	Add
GRMZM2G110076	Add
GRMZM2G110135	Add
GRMZM2G110145		Up			Up
GRMZM2G110279	Add
GRMZM2G110289			Down			Down
GRMZM2G110294			Down
GRMZM2G110295	Add
GRMZM2G110298				Add
GRMZM2G110378	Add					Down
GRMZM2G110408			Down
GRMZM2G110714	Add
GRMZM2G110897			Down			Down
GRMZM2G110960		Up
GRMZM2G111164	Add
GRMZM2G111191	Add
GRMZM2G111208			Down			Down
GRMZM2G111300					Up
GRMZM2G111390	Add
GRMZM2G111475	Add
GRMZM2G111756			Down
GRMZM2G111886	Add
GRMZM2G111912				Add
GRMZM2G112352	Add
GRMZM2G112429	Add
GRMZM2G112524					Up
GRMZM2G112596	Add			Add
GRMZM2G112609	Add
GRMZM2G112640	Add
GRMZM2G112659	Add
GRMZM2G112681				Add
GRMZM2G112830	Add			Add
GRMZM2G113033			Down
GRMZM2G113052			Down	Add
GRMZM2G113062				Add
GRMZM2G113163						Down
GRMZM2G113202	Add
GRMZM2G113205			Down	Add
GRMZM2G113228	Add			Add
GRMZM2G113264	Add
GRMZM2G113276						Down
GRMZM2G113351			Down			Down
GRMZM2G113372	Add			Add
GRMZM2G113378	Add
GRMZM2G113408		Up			Up
GRMZM2G113423						Down
GRMZM2G113480			Down
GRMZM2G113513	Add
GRMZM2G113761		Up
GRMZM2G113775	Add			Add
GRMZM2G113796	Add
GRMZM2G113821	Add					Down
GRMZM2G113863					Up
GRMZM2G113967			Down		Up
GRMZM2G114052	Add
GRMZM2G114140	Add
GRMZM2G114162			Down			Down
GRMZM2G114182			Down			Down
GRMZM2G114192	Add
GRMZM2G114552	Add
GRMZM2G114575			Down			Down
GRMZM2G114667				Add
GRMZM2G114704	Add
GRMZM2G114772	Add				Up
GRMZM2G114873		Up			Up
GRMZM2G114988	Add			Add
GRMZM2G115156			Down			Down
GRMZM2G115182	Add
GRMZM2G115304	Add
GRMZM2G115476	Add
GRMZM2G115481	Add				Up
GRMZM2G115674			Down			Down
GRMZM2G115750		Up				Down
GRMZM2G115755			Down			Down
GRMZM2G115875						Down
GRMZM2G115960		Up
GRMZM2G115981						Down
GRMZM2G116004						Down
GRMZM2G116126	Add					Down
GRMZM2G116238					Up
GRMZM2G116292		Up			Up
GRMZM2G116360				Add
GRMZM2G116426		Up		Add
GRMZM2G116584			Down			Down
GRMZM2G116586	Add			Add
GRMZM2G116700			Down			Down
GRMZM2G116840	Add
GRMZM2G117007				Add
GRMZM2G117153	Add
GRMZM2G117298	Add
GRMZM2G117344	Add
GRMZM2G117360	Add
GRMZM2G117582		Up			Up
GRMZM2G117612	Add
GRMZM2G117754	Add
GRMZM2G117796	Add
GRMZM2G117804	Add
GRMZM2G117851				Add
GRMZM2G117993		Up			Up
GRMZM2G118286	Add					Down
GRMZM2G118355		Up			Up
GRMZM2G118485				Add
GRMZM2G118497	Add
GRMZM2G118637	Add				Up
GRMZM2G118697	Add
GRMZM2G118917	Add
GRMZM2G118957	Add
GRMZM2G119186	Add
GRMZM2G119219			Down		Up
GRMZM2G119316				Add
GRMZM2G119411	Add					Down
GRMZM2G119471			Down
GRMZM2G119494			Down
GRMZM2G119516			Down
GRMZM2G119517					Up
GRMZM2G119546						Down
GRMZM2G119566						Down
GRMZM2G119623					Up
GRMZM2G119725		Up		Add
GRMZM2G119740	Add
GRMZM2G119802	Add					Down
GRMZM2G119850	Add			Add
GRMZM2G119890	Add
GRMZM2G119906	Add			Add
GRMZM2G120047	Add
GRMZM2G120079			Down
GRMZM2G120175						Down
GRMZM2G120202	Add
GRMZM2G120304			Down			Down
GRMZM2G120432	Add			Add
GRMZM2G120563			Down	Add
GRMZM2G120578						Down
GRMZM2G120587				Add
GRMZM2G120784	Add
GRMZM2G120816						Down
GRMZM2G121034			Down
GRMZM2G121047	Add
GRMZM2G121074	Add
GRMZM2G121128			Down
GRMZM2G121221		Up			Up
GRMZM2G121223		Up
GRMZM2G121404	Add					Down
GRMZM2G121458	Add			Add
GRMZM2G121468	Add
GRMZM2G121565		Up				Down
GRMZM2G121715	Add
GRMZM2G121942	Add
GRMZM2G122223	Add
GRMZM2G122239	Add					Down
GRMZM2G122296						Down
GRMZM2G122302		Up			Up
GRMZM2G122362		Up
GRMZM2G122437			Down		Up
GRMZM2G122447		Up		Add
GRMZM2G122476				Add
GRMZM2G122805	Add				Up
GRMZM2G122843			Down
GRMZM2G122863	Add
GRMZM2G122869	Add					Down
GRMZM2G122965						Down
GRMZM2G123089	Add
GRMZM2G123212						Down
GRMZM2G123234		Up
GRMZM2G123277	Add			Add
GRMZM2G123308	Add
GRMZM2G123371	Add
GRMZM2G123482	Add			Add
GRMZM2G123587						Down
GRMZM2G123660						Down
GRMZM2G123667			Down	Add
GRMZM2G123709				Add
GRMZM2G123732	Add
GRMZM2G123796				Add
GRMZM2G123815	Add
GRMZM2G123876				Add
GRMZM2G123900	Add
GRMZM2G123901				Add
GRMZM2G124051	Add					Down
GRMZM2G124059						Down
GRMZM2G124070	Add
GRMZM2G124143			Down			Down
GRMZM2G124254	Add
GRMZM2G124288		Up
GRMZM2G124317		Up			Up
GRMZM2G124371						Down
GRMZM2G124416			Down			Down
GRMZM2G124455				Add
GRMZM2G124530	Add
GRMZM2G124638	Add
GRMZM2G124911				Add
GRMZM2G124974	Add			Add
GRMZM2G125044						Down
GRMZM2G125149						Down
GRMZM2G125193	Add				Up
GRMZM2G125241	Add				Up
GRMZM2G125300	Add			Add
GRMZM2G125482	Add
GRMZM2G125487	Add
GRMZM2G125513				Add
GRMZM2G125516			Down		Up
GRMZM2G125522	Add
GRMZM2G125531				Add
GRMZM2G125596			Down			Down
GRMZM2G125642	Add
GRMZM2G125668	Add
GRMZM2G125688				Add
GRMZM2G125728		Up				Down
GRMZM2G125935	Add
GRMZM2G126002	Add			Add
GRMZM2G126062				Add
GRMZM2G126266		Up		Add
GRMZM2G126292	Add
GRMZM2G126361			Down	Add
GRMZM2G126435		Up				Down
GRMZM2G126468	Add
GRMZM2G126471						Down
GRMZM2G126572					Up
GRMZM2G126656	Add
GRMZM2G126682			Down			Down
GRMZM2G126763		Up
GRMZM2G126765					Up
GRMZM2G126808				Add
GRMZM2G126832	Add
GRMZM2G126858	Add
GRMZM2G126900			Down			Down
GRMZM2G127067		Up			Up
GRMZM2G127080	Add
GRMZM2G127101	Add
GRMZM2G127115	Add
GRMZM2G127147			Down
GRMZM2G127150					Up
GRMZM2G127168	Add
GRMZM2G127308					Up
GRMZM2G127328	Add					Down
GRMZM2G127350		Up			Up
GRMZM2G127404				Add
GRMZM2G127521	Add				Up
GRMZM2G127591	Add
GRMZM2G127632			Down			Down
GRMZM2G127648		Up			Up
GRMZM2G127729			Down			Down
GRMZM2G127948		Up			Up
GRMZM2G128078	Add
GRMZM2G128214			Down			Down
GRMZM2G128315	Add
GRMZM2G128399	Add
GRMZM2G128426				Add
GRMZM2G128518			Down
GRMZM2G128605	Add			Add
GRMZM2G128809	Add			Add
GRMZM2G128914		Up		Add
GRMZM2G128929		Up			Up
GRMZM2G128971		Up			Up
GRMZM2G129065	Add
GRMZM2G129071	Add
GRMZM2G129083	Add
GRMZM2G129208			Down
GRMZM2G129246			Down		Up
GRMZM2G129266					Up
GRMZM2G129268						Down
GRMZM2G129288	Add				Up
GRMZM2G129615	Add
GRMZM2G129865				Add
GRMZM2G129879	Add
GRMZM2G129987		Up
GRMZM2G130079		Up			Up
GRMZM2G130149	Add
GRMZM2G130173					Up
GRMZM2G130239		Up			Up
GRMZM2G130332			Down			Down
GRMZM2G130333					Up
GRMZM2G130356	Add
GRMZM2G130425				Add
GRMZM2G130432			Down			Down
GRMZM2G130440	Add
GRMZM2G130459						Down
GRMZM2G130528		Up
GRMZM2G130548	Add					Down
GRMZM2G130625		Up
GRMZM2G130764	Add				Up
GRMZM2G130773	Add
GRMZM2G130800		Up			Up
GRMZM2G131070	Add
GRMZM2G131087			Down
GRMZM2G131167	Add
GRMZM2G131249	Add			Add
GRMZM2G131286			Down
GRMZM2G131434	Add
GRMZM2G131467		Up
GRMZM2G131525	Add
GRMZM2G131539	Add					Down
GRMZM2G131756						Down
GRMZM2G131943	Add			Add
GRMZM2G132021	Add
GRMZM2G132121		Up			Up
GRMZM2G132184		Up			Up
GRMZM2G132371		Up
GRMZM2G132403	Add					Down
GRMZM2G132464	Add					Down
GRMZM2G132568	Add				Up
GRMZM2G132577			Down	Add
GRMZM2G132653	Add					Down
GRMZM2G132682				Add
GRMZM2G132690			Down
GRMZM2G132704		Up				Down
GRMZM2G132796	Add
GRMZM2G132847						Down
GRMZM2G132958						Down
GRMZM2G132978			Down			Down
GRMZM2G133400		Up
GRMZM2G133444				Add
GRMZM2G133937	Add					Down
GRMZM2G133958			Down		Up
GRMZM2G134270	Add			Add
GRMZM2G134308	Add
GRMZM2G134341	Add			Add
GRMZM2G134385	Add					Down
GRMZM2G134389	Add
GRMZM2G134426			Down			Down
GRMZM2G134430	Add
GRMZM2G134497					Up
GRMZM2G134545	Add					Down
GRMZM2G134559	Add
GRMZM2G134563	Add
GRMZM2G134747			Down			Down
GRMZM2G134756			Down			Down
GRMZM2G134862			Down
GRMZM2G134866				Add
GRMZM2G134878					Up
GRMZM2G134917		Up			Up
GRMZM2G134955	Add
GRMZM2G134980			Down			Down
GRMZM2G135095	Add			Add
GRMZM2G135132	Add
GRMZM2G135186		Up			Up
GRMZM2G135195	Add					Down
GRMZM2G135320	Add			Add
GRMZM2G135322	Add					Down
GRMZM2G135341			Down			Down
GRMZM2G135385					Up
GRMZM2G135470	Add			Add
GRMZM2G135476				Add
GRMZM2G135501		Up
GRMZM2G135568	Add
GRMZM2G135743			Down		Up
GRMZM2G135770				Add
GRMZM2G135866	Add
GRMZM2G135909				Add
GRMZM2G135968						Down
GRMZM2G136014				Add
GRMZM2G136237	Add
GRMZM2G136250				Add
GRMZM2G136262	Add				Up
GRMZM2G136266				Add
GRMZM2G136306			Down
GRMZM2G136341	Add
GRMZM2G136344	Add
GRMZM2G136495	Add			Add
GRMZM2G136662		Up
GRMZM2G136765	Add
GRMZM2G136889	Add
GRMZM2G136895	Add			Add
GRMZM2G137077			Down			Down
GRMZM2G137120			Down
GRMZM2G137211	Add
GRMZM2G137286	Add					Down
GRMZM2G137341	Add
GRMZM2G137451				Add
GRMZM2G137479			Down
GRMZM2G137546		Up			Up
GRMZM2G137569	Add					Down
GRMZM2G137596	Add
GRMZM2G137673	Add
GRMZM2G137849	Add
GRMZM2G137965	Add
GRMZM2G138067	Add
GRMZM2G138103	Add				Up
GRMZM2G138190			Down
GRMZM2G138268		Up			Up
GRMZM2G138496	Add
GRMZM2G138572					Up
GRMZM2G138624						Down
GRMZM2G138800		Up			Up
GRMZM2G138976				Add
[truncated: 1,320 more rows]

## Sheet: Table S3
Table S3. Number of small RNA reads associated with known maize miRNAs.
Read counts for each miRNA from each smRNA-Seq library were normalized to RPKM (Reads Per Kilo base miRNA precursor Per Million mapped reads) .
	Shoot				Root
miRNA	B73	Mo17	B73 x Mo17	Mo17 x B73	B73	Mo17	B73 x Mo17	Mo17 x B73
zma-MIR156a	974.34	232.89	347.22	580.11	885.97	1180.47	1794.22	1210.69
zma-MIR156b	204953	96717.2	112028	204000	123347	185415	136144	200594
zma-MIR156c	76002.3	21338.4	26121.3	53009.7	44734.1	64317.7	47328.8	70536
zma-MIR156d	17161.2	43829.5	47498.1	73694.3	12209	25740.2	15133.2	22520.4
zma-MIR156e	994.72	226.31	351.84	596.95	1630.46	1529.39	1040.49	1299.4
zma-MIR156f	27139.7	9136.48	10809.6	20315.3	18521.2	27170.7	24959.8	27211
zma-MIR156g	80042.4	23145.7	28166.4	56371	47361.4	69277.1	51370.5	76452.2
zma-MIR156h	86147.4	24410.8	30360.5	60892.7	50707.9	73842.3	54822.4	81847.8
zma-MIR156i	86822.2	24120.5	30287.7	60687.3	51523.3	73380.3	54994.3	80958.2
zma-MIR156j	1312.62	4424.69	4024.09	3144.2	521.14	813.14	733.82	1691.87
zma-MIR156k	37469.7	41126.6	44046.1	43744.6	23292.2	61213.9	35321.5	49121.1
zma-MIR156l	216317	61890.2	75840.9	151276	126162	184431	137566	203505
zma-MIR159a	1224.09	2195.76	2043.23	576.44	3750.79	5440.01	2395.59	505.9
zma-MIR159b	144.77	300.61	559.11	145.76	265.03	326.96	239.8	141.39
zma-MIR159c	51.03	13.55	26.76	10.6	660.57	41.18	447.45	43.63
zma-MIR159d	65.77	10.84	22.77	19.08	331.03	129.92	640.53	50.72
zma-MIR159e	3.86	1.54	0.97	0	0	2.42	0	0
zma-MIR159f	328.48	678.08	1221.1	421.61	1178.37	1027.48	526.4	437.59
zma-MIR159g	5.86	7	7.85	18.27	46.25	7.95	0.26	0.94
zma-MIR159h	2.46	4.9	3.71	0	1.62	10.78	4.86	0.59
zma-MIR159i	5.86	7.78	6.87	34.72	24.41	8.56	0.77	0.94
zma-MIR159j	2415.52	3820.51	3266.4	1200.45	8007.22	33487.1	13564.2	774.92
zma-MIR159k	1210.27	2192.9	1337.55	425.48	4162.82	5985.85	2896.18	369.1
zma-MIR160a	263.7	67.5	67.38	61.64	151.7	100.23	102.39	114.36
zma-MIR160b	662.63	263.02	298.09	253.87	428.98	270.21	183.19	231.94
zma-MIR160c	117.49	40.93	33.18	27.46	77.24	90.41	29.68	29.43
zma-MIR160d	15.56	6.88	7.81	9.7	18.19	5.41	5.47	9.15
zma-MIR160e	10.41	0	3.92	4.87	6.84	3.26	2.74	8.76
zma-MIR160f	6.34	0	1.06	0	2.78	0	0	1.02
zma-MIR160g	571.16	158.39	195.46	106.27	332.54	158.32	155.03	183.12
zma-MIR162	100.02	109.7	504.07	144.68	280.4	28.35	245.22	24.5
zma-MIR164a	1392.83	1999.49	1420.5	972.89	764.87	1285.67	590.27	827.59
zma-MIR164b	76.66	178.55	78.9	17.92	37.8	88.78	45.46	81.11
zma-MIR164c	369.46	584.77	441.52	400.87	235.1	368.93	163.74	274.64
zma-MIR164d	954.7	1512.29	995.26	651.87	515.32	898.64	578.93	619.67
zma-MIR164e	2816.61	3228.86	2691.42	3923.41	1683.69	2796.38	3919.02	6295.24
zma-MIR164f	440.01	310.64	201.55	118.75	390.68	445.84	200.86	337.05
zma-MIR164g	2041	3173.82	2267.38	1658.28	1328.62	2071.35	925.11	1320.27
zma-MIR164h	8.99	10.74	15.23	10.51	14.78	14.77	7.4	6.49
zma-MIR166a	2565.77	1347.67	1135.65	1188.09	10024	1347.34	3614.81	1283.38
zma-MIR166b	1618.55	353.34	378.73	446.47	1714.25	587.32	1053.68	1210.27
zma-MIR166c	18911	8592.05	8043.86	8236.44	33034.7	9111.26	26829.5	9571.55
zma-MIR166d	14291.6	5386.5	5779.33	6163.66	11516.7	7399.31	18948.3	7725.8
zma-MIR166e	1980.56	617.43	613.55	640.88	1385.23	1487.87	1740.05	1421.31
zma-MIR166f	22493.8	10159.5	9739.6	10129.1	38798.4	10588.8	32215	11317.4
zma-MIR166g	20729.4	8655.7	9539.75	9769.65	18255	9606.49	30316.5	10480.4
zma-MIR166h	8598.1	4837.16	5809.52	6249.71	28424.5	3957.6	13733.4	4866.9
zma-MIR166i	1380.31	128.9	166.97	236.64	580.48	397.97	833.88	965.3
zma-MIR166j	25.52	243.85	264.26	420.52	6.29	11.98	7.99	13.81
zma-MIR166k	77.53	192.2	204.18	347.39	40.39	43.04	22.36	23.22
zma-MIR166l	1141.15	4743.22	4579.9	5805.23	525.29	908.41	662.45	1088.99
zma-MIR166m	255.09	991.83	969.25	1286.71	198.77	216.87	157.3	236.27
zma-MIR166n	50.97	1388.18	1329.51	2487.71	6.7	11.17	10.75	23.29
zma-MIR167a	5524.25	2155.17	1425.12	1028.62	4316.09	1960.11	1503.78	2211.66
zma-MIR167b	6145.72	3017.52	1863.76	1589.07	4774.44	3416.95	2185.38	2554.35
zma-MIR167c	23292.5	13775.9	9287.64	7883	16888.9	7981.53	7283.13	10005.8
zma-MIR167d	4400.14	2772.22	1908.13	1676.61	3214.3	1556.91	1333.82	1797.59
zma-MIR167e	34825	11198.1	9412.53	11402.8	26880.5	12487.1	11816.1	11008.5
zma-MIR167f	618.05	111.55	93.09	115.57	406.34	85.12	265.52	163.48
zma-MIR167g	120.57	55.67	41.2	39.79	131.89	58.99	29.64	46.29
zma-MIR167h	4130.62	2020.56	1318.79	1123.58	4221.38	2148.46	2819.04	1931.19
zma-MIR167i	11934.5	5415.94	5323	4866.24	8466.67	5729.91	8142.9	5004.41
zma-MIR167j	15010.7	5972.06	4540.58	5854.08	13998.6	5561.75	5529.64	5376.14
zma-MIR168a	225257	239942	364021	319881	166686	387432	264249	425084
zma-MIR168b	228626	242451	367190	324226	169794	390102	267627	428174
zma-MIR169a	147.2	282.52	263.4	585.78	205.96	267	173.59	56.27
zma-MIR169b	122.82	174.29	260.1	382.78	159.43	344.04	107.49	62.85
zma-MIR169c	1613.34	2630.65	4339.65	1883.34	2860.6	12157.8	8854.4	915.92
zma-MIR169d	220.39	470.03	90.44	240.1	138.6	233.95	205.58	106.91
zma-MIR169e	68.99	103.77	17.32	243.68	30.24	50.39	67.18	41.47
zma-MIR169f	1.64	2.61	0.82	0	2.15	3.07	0.43	1.57
zma-MIR169g	0	41.89	0.88	49.18	6.92	4.39	5.08	5.06
zma-MIR169h	45.99	7.63	7.7	7.17	20.16	7.2	9.09	10.14
zma-MIR169i	64.38	37.94	23.27	154.09	35.55	18.54	26.81	26.63
zma-MIR169j	289.51	139.88	53.08	234.18	117.62	86.55	56.59	80.57
zma-MIR169k	20.29	114.59	4.63	127.64	26.68	1.15	20.42	16.86
zma-MIR169l	10.99	15.31	2.76	20.55	3.61	12.04	1.45	7.93
zma-MIR169m	96.95	82.99	40.16	140.5	35.06	154.77	22.36	62.94
zma-MIR169n	11.77	3.75	1.18	4.4	6.19	10.32	1.24	7.93
zma-MIR169o	17.79	0	0.89	3.33	9.35	35.63	0.47	7.7
zma-MIR169p	194.78	140.19	195.59	189.11	315.22	961.43	966.53	64.85
zma-MIR169q	25.42	3.68	4.64	17.28	6.08	1.45	0.61	10
zma-MIR169r	2316.47	1607.44	10778	3476.16	2137.26	33819.5	26381.8	1248.85
zma-MIR171a	7.42	3.94	2.48	0	3.25	0	1.95	1.19
zma-MIR171b	206.97	64.09	243.91	107.51	453.58	453.5	190.17	96.77
zma-MIR171c	0	0	9.39	3.88	0	1.3	0.55	1
zma-MIR171d	188.45	75.84	188.22	113.67	311.75	337.44	155.42	52.62
zma-MIR171e	486.65	207.71	668.5	283.92	353.22	1193.04	657.24	170.38
zma-MIR171f	695.7	122.41	494.89	151.13	510.52	1141.9	654.1	222.54
zma-MIR171g	78.76	0	3.3	4.09	279.04	8.22	22.49	57.87
zma-MIR171h	51.42	11.02	7.94	14.79	26.01	21.05	202.78	39
zma-MIR171i	72.99	16.87	9.46	17.61	117.64	4.42	157.62	61.15
zma-MIR171j	273.84	83.29	268.29	103.12	515.11	546.44	349.35	70.42
zma-MIR171k	129.5	28.12	23.64	22.01	105.26	44.22	453.01	95.11
zma-MIR171l	15.65	57.31	48.71	17.55	8.23	7.84	1.65	3.01
zma-MIR171m	5.96	11.86	7.48	22.28	0	1.86	0.79	0
zma-MIR171n	6.26	0	1.57	0	8.23	1.96	1.65	3.01
zma-MIR172a	821.12	2132.66	2012.54	3406.52	700.45	186.09	190.05	362.34
zma-MIR172b	95.38	246.46	219.9	222.04	89.59	18.28	31.3	68.34
zma-MIR172c	669.88	1498.69	1432.4	2199.53	568.87	88.62	112.98	266.55
zma-MIR172d	3991.77	10095	9676.5	15766.6	3554.08	672.72	801.89	1572.56
zma-MIR172e	24.02	105.74	99.3	103.02	24.15	7.08	7.07	10.87
zma-MIR319a	45.91	41.25	241.15	121.07	747.66	148.87	764.53	79.83
zma-MIR319b	536.03	602.54	189.08	123.13	4772.73	1282.25	2581.4	379.46
zma-MIR319c	340.64	485.35	214.5	123.56	2669.46	504.95	1963.18	153.96
zma-MIR319d	1398.59	1094.29	773.86	479.64	4413.61	3988.33	10494.9	1221.31
zma-MIR390a	23.09	1043.8	1022.98	487.67	75.02	42.52	21.12	42.46
zma-MIR390b	35.87	959.83	867.56	433.53	96	36.89	21.27	41.89
zma-MIR393a	268.63	234.06	142.69	152.88	117.74	96.27	208.82	132.94
zma-MIR393b	229.07	155.32	6.83	21.21	131.22	552.33	2027.7	95.99
zma-MIR393c	242.17	301.32	126.65	301.89	670.04	319.01	417.55	155.29
zma-MIR394a	132.37	156.56	137.8	163.8	161.25	68.24	28.73	37.45
zma-MIR394b	24.12	56.02	45.41	56.37	58.14	28.94	16.42	13.53
zma-MIR395a	0	0	0	0	0	0	0	0.79
zma-MIR395b	2.15	0	0	0	0	0	1.13	1.03
zma-MIR395c	0	0	0	0	0	0	0	0
zma-MIR395d	0	0	0	6.9	0	0	0	1.77
zma-MIR395e	0	0	0	0	0	0	0	2.76
zma-MIR395f	0	0	0	0	0	0	0	0
zma-MIR395g	0	0	1.85	0	0	0	0	0
zma-MIR395h	2.87	0	0	0	0	0	0	1.38
zma-MIR395i	3.48	0	0	0	0	0	0	0
zma-MIR395j	0	0	0	0	0	0	0	0
zma-MIR395k	0	0	0	0	0	0	0	0
zma-MIR395l	0	0	0	0	0	0	0.79	1.45
zma-MIR395m	0	0	0	0	0	0	0	0
zma-MIR395n	18.45	0	5.56	0	4.85	0	0.97	8.87
zma-MIR395o	3.27	0	0	2.04	0	1.36	0.29	1.05
zma-MIR395p	2.75	0	0	0	0	0	0	0
zma-MIR396a	34.04	72.75	90.84	144.04	21.2	103.18	39.66	77.54
zma-MIR396b	43.31	79.03	99.66	239.57	30.85	85.86	50.42	64.22
zma-MIR396c	1262.47	1729.76	949.94	1547.08	4095.86	1574.49	2428.26	1198.44
zma-MIR396d	7881.35	17368.4	8383.98	5048.04	28168.3	69215.7	72675.9	2709.18
zma-MIR396e	146.56	562.29	6.69	47.06	348.43	41.7	40.19	28.48
zma-MIR396f	69.14	288.62	69.42	352.58	68.87	163.95	171.73	122.92
zma-MIR396g	113.94	58.2	162.98	128.63	302.46	398.36	981.92	45.49
zma-MIR396h	152.29	92.92	244.27	240.38	1128.64	746.59	1256.27	53.26
zma-MIR397a	0	4.1	1.72	3.21	0	0	0	0
zma-MIR397b	20.36	145.91	108.06	54.39	49.72	220.31	479.11	12.59
zma-MIR398a	1.75	2.79	62.5	3.28	163.69	410.52	113.68	15.18
zma-MIR398b	20.41	1.81	96.79	8.48	202.8	514	285.74	15.27
zma-MIR399a	0	0	0	0	0	1.25	0.53	0.96
zma-MIR399b	0	0	0	0	0	0	0	0
zma-MIR399c	0	0	1.19	2.22	0	0	0.31	0.57
zma-MIR399d	0	1.56	0	0	2.58	0	0	0.94
zma-MIR399e	9.89	3.15	6.95	7.4	15.6	0	1.04	4.76
zma-MIR399f	2.33	0	0	0	0	0	0	0
zma-MIR399g	3.58	0	0	0	0	0	0	3.45
zma-MIR399h	2.6	0	1.31	0	3.42	3.26	1.37	0
zma-MIR399i	16.12	10.7	39.13	45.22	14.13	1.68	6.37	9.05
zma-MIR399j	14.05	1.12	18.34	7.88	20.32	1.76	3.7	4.05
zma-MIR408	157.09	189.68	149.33	40.93	1308.74	99.95	576.59	50.78
zma-MIR408b	3.34	139.67	238.18	206.15	39.54	123.39	193.28	46.59
zma-MIR444a	1796.62	1231.85	776.68	805.55	2220.76	2120.76	1041.26	590.93
zma-MIR444b	356.57	90.86	48.93	66.67	165.66	349.71	184.2	70.88
zma-MIR482	0	0	0	0	0	0	0	0
zma-MIR528a	275.13	19338.5	25294.7	14099.4	571.49	1298.04	1112.43	497.63
zma-MIR528b	244.09	10137.1	13373.7	7413.95	539.04	601.43	607.88	302.5
zma-MIR529	5.84	52.7	41.05	32.76	2.56	7.31	2.05	6.55
zma-MIR827	15114.5	6480.42	11172.9	15630.9	9625.2	7640.18	6919.05	13109.2
zma-MIR1432	181.29	656.2	1095.03	549.59	126.42	607.03	249.78	309.12
zma-MIR2118a	6.23	21.51	9.39	15.54	2.73	0	0.55	3
zma-MIR2118b	0	0	4.17	0	0	0	0.55	0
zma-MIR2118c	0	0	0	0	0	0	0.49	0
zma-MIR2118d	4.98	2.64	1.67	0	2.18	1.04	0.44	0.8
zma-MIR2118e	0	1.37	0.86	0	0	0	0	0
zma-MIR2118f	0	0	0	0	0	0	0	0
zma-MIR2118g	0	0	0	0	0	0	0	0
zma-MIR2275a	0	0	3.03	3.76	0	0	0	0.97
zma-MIR2275b	0	0	1.5	0	0	0	0	0
zma-MIR2275c	1.04	0.83	3.13	0	4.1	0	1.1	1
zma-MIR2275d	0	0	0	0	0	0	0	0
